# Supplementary material for: Cheiracanthium ilicis sp. n. (Araneae, Eutichuridae), a novel spider species associated with Holm Oaks (Quercus ilex)
Source: Zookeys. 2016 Jun 29;(601):21–39. doi: 10.3897/zookeys.601.8241 (PMC4978077; doi:10.3897/zookeys.601.8241)
Supplement: XML Treatment for Cheiracanthium ilicis [file zookeys.601.8241-treatment1.xml]

<!DOCTYPE tp:taxon-treatment
  PUBLIC "-//TaxonX//DTD Taxonomic Treatment Publishing DTD v0 20100105//EN" "tax-treatment-NSO.dtd">
<tp:taxon-treatment xmlns:tp="http://www.plazi.org/taxpub"><tp:treatment-meta><kwd-group><label>Taxon classification</label><kwd><named-content content-type="kingdom">Animalia</named-content></kwd><kwd><named-content content-type="order">Araneae</named-content></kwd><kwd><named-content content-type="family">Eutichuridae</named-content></kwd></kwd-group><mixed-citation publication-type="journal"><person-group><name><surname>Morano</surname><given-names>Eduardo</given-names></name><name><surname>Bonal</surname><given-names>Raul</given-names></name></person-group><article-title><italic><tp:taxon-name><tp:taxon-name-part taxon-name-part-type="genus">Cheiracanthium</tp:taxon-name-part> <tp:taxon-name-part taxon-name-part-type="species">ilicis</tp:taxon-name-part></tp:taxon-name></italic> sp. n. (<tp:taxon-name><tp:taxon-name-part taxon-name-part-type="order">Araneae</tp:taxon-name-part></tp:taxon-name>, <tp:taxon-name><tp:taxon-name-part taxon-name-part-type="family">Eutichuridae</tp:taxon-name-part></tp:taxon-name>), a novel spider species associated with Holm Oaks (<italic><tp:taxon-name><tp:taxon-name-part taxon-name-part-type="genus">Quercus</tp:taxon-name-part> <tp:taxon-name-part taxon-name-part-type="species">ilex</tp:taxon-name-part></tp:taxon-name></italic>)</article-title><source>Zookeys</source><day>29</day><month>6</month><year>2016</year><volume>2016</volume><issue>601</issue><fpage>21</fpage><lpage>39</lpage><pub-id pub-id-type="doi">10.3897/zookeys.601.8241</pub-id></mixed-citation></tp:treatment-meta><tp:nomenclature><tp:taxon-name>
            <tp:taxon-name-part taxon-name-part-type="genus">Cheiracanthium</tp:taxon-name-part>
            <tp:taxon-name-part taxon-name-part-type="species">ilicis</tp:taxon-name-part>
            <object-id xmlns:xlink="http://www.w3.org/1999/xlink" content-type="zoobank" xlink:type="simple">http://zoobank.org/F86C27CA-700B-4906-B66E-B68D56693D6D</object-id>
          </tp:taxon-name><tp:taxon-status xmlns:xlink="http://www.w3.org/1999/xlink" xlink:type="simple">sp. n.</tp:taxon-status></tp:nomenclature><tp:treatment-sec sec-type="Holotype"><title>Holotype.</title><p>The holotype is a male collected in Spain: Huecas (Toledo), 581 metres above sea level (<named-content xmlns:xlink="http://www.w3.org/1999/xlink" content-type="dwc:verbatimCoordinates" xlink:type="simple"><named-content content-type="geo-json" specific-use="{&#34;type&#34;:&#34;Point&#34;,&#34;coordinates&#34;:[-4.226789,40.029915]}" xlink:type="simple">40.029915°N, 4.226789°W</named-content></named-content>) by E. Morano et al. on 27 May 2013. The specimen is deposited in the collection of Arachnids of the <abbrev xmlns:xlink="http://www.w3.org/1999/xlink" content-type="institution" xlink:type="simple"><def><p><named-content xlink:type="simple" content-type="institution" xlink:href="http://grbio.org/institution/museo-nacional-de-ciencias-naturales">Museo Nacional de Ciencias Naturales</named-content> </p></def>(CSIC)</abbrev>, Madrid, Spain with the following reference <named-content xmlns:xlink="http://www.w3.org/1999/xlink" content-type="dwc:institutional_code" xlink:type="simple">MNCN</named-content> 20.02/17491.</p></tp:treatment-sec><tp:treatment-sec sec-type="Paratypes"><title>Paratypes.</title><p>2 males and 3 females: same data as the holotype (males: <named-content xmlns:xlink="http://www.w3.org/1999/xlink" content-type="dwc:institutional_code" xlink:type="simple">MNCN</named-content> 20.02/17494 and <named-content xmlns:xlink="http://www.w3.org/1999/xlink" content-type="dwc:institutional_code" xlink:type="simple">MNCN</named-content> 20.02/17496; females: <named-content xmlns:xlink="http://www.w3.org/1999/xlink" content-type="dwc:institutional_code" xlink:type="simple">MNCN</named-content> 20.02/17492; <named-content xmlns:xlink="http://www.w3.org/1999/xlink" content-type="dwc:institutional_code" xlink:type="simple">MNCN</named-content> 20.02/17493 and <named-content xmlns:xlink="http://www.w3.org/1999/xlink" content-type="dwc:institutional_code" xlink:type="simple">MNCN</named-content> 20.02/17495).</p></tp:treatment-sec><tp:treatment-sec sec-type="material"><title>Other specimens examined.</title><p>Collected in the same village as the holotype but on a different date the following specimens have been studied and deposited in Eduardo Morano’s personal collection: 30 Jan 2013, 6 <abbrev xmlns:xlink="http://www.w3.org/1999/xlink" xlink:title="immatures" xlink:type="simple">imm</abbrev> (branches); 26 Feb 2013, 2 <abbrev xmlns:xlink="http://www.w3.org/1999/xlink" xlink:title="immatures" xlink:type="simple">imm</abbrev> (branches); 21 Mar 2013, 15 <abbrev xmlns:xlink="http://www.w3.org/1999/xlink" xlink:title="immatures" xlink:type="simple">imm</abbrev> (branches) and 1 <abbrev xmlns:xlink="http://www.w3.org/1999/xlink" xlink:title="immatures" xlink:type="simple">imm</abbrev> (trunk); 26 Apr 2013, 8 <abbrev xmlns:xlink="http://www.w3.org/1999/xlink" xlink:title="immatures" xlink:type="simple">imm</abbrev> (branches) and 3 <abbrev xmlns:xlink="http://www.w3.org/1999/xlink" xlink:title="immatures" xlink:type="simple">imm</abbrev> (trunk); 27 May 2013, 4 ♀, 3 ♂, 1 <abbrev xmlns:xlink="http://www.w3.org/1999/xlink" xlink:title="immatures" xlink:type="simple">imm</abbrev> (branches); 25 Jun 2013, 3 ♀ (branches) and 1 <abbrev xmlns:xlink="http://www.w3.org/1999/xlink" xlink:title="immatures" xlink:type="simple">imm</abbrev> (grass); 19 Jul 2013, 1 ♀, 31 <abbrev xmlns:xlink="http://www.w3.org/1999/xlink" xlink:title="immatures" xlink:type="simple">imm</abbrev> (branches) and 2 <abbrev xmlns:xlink="http://www.w3.org/1999/xlink" xlink:title="immatures" xlink:type="simple">imm</abbrev> (grass); 23 Aug 2013, 14 <abbrev xmlns:xlink="http://www.w3.org/1999/xlink" xlink:title="immatures" xlink:type="simple">imm</abbrev> (branches); 27 Sep 2013, 15 <abbrev xmlns:xlink="http://www.w3.org/1999/xlink" xlink:title="immatures" xlink:type="simple">imm</abbrev> (branches) and 5 <abbrev xmlns:xlink="http://www.w3.org/1999/xlink" xlink:title="immatures" xlink:type="simple">imm</abbrev> (trunk); 22 Oct 2013, 29 <abbrev xmlns:xlink="http://www.w3.org/1999/xlink" xlink:title="immatures" xlink:type="simple">imm</abbrev> (branches) and 9 <abbrev xmlns:xlink="http://www.w3.org/1999/xlink" xlink:title="immatures" xlink:type="simple">imm</abbrev> (trunk); 28 Nov 2013, 8 <abbrev xmlns:xlink="http://www.w3.org/1999/xlink" xlink:title="immatures" xlink:type="simple">imm</abbrev> (branches) and 10 <abbrev xmlns:xlink="http://www.w3.org/1999/xlink" xlink:title="immatures" xlink:type="simple">imm</abbrev> (trunk); 19 Dec 2013, 2 <abbrev xmlns:xlink="http://www.w3.org/1999/xlink" xlink:title="immatures" xlink:type="simple">imm</abbrev> (branches).</p></tp:treatment-sec><tp:treatment-sec sec-type="etymology"><title>Etymology.</title><p>Most of the individuals of this novel species were collected from Holm oaks <italic><tp:taxon-name><tp:taxon-name-part taxon-name-part-type="genus">Quercus</tp:taxon-name-part> <tp:taxon-name-part taxon-name-part-type="species">ilex</tp:taxon-name-part></tp:taxon-name></italic>. The Latin name of this oak species (<italic><tp:taxon-name><tp:taxon-name-part taxon-name-part-type="species">ilex</tp:taxon-name-part></tp:taxon-name></italic>) in its singular geni<!--PageBreak-->tive form (<italic><tp:taxon-name><tp:taxon-name-part taxon-name-part-type="species">ilicis</tp:taxon-name-part></tp:taxon-name></italic>) has been thus used to name this spider so as to link it to the main habitat it occupies.</p></tp:treatment-sec><tp:treatment-sec sec-type="diagnosis"><title>Diagnosis.</title><p>
            <italic><tp:taxon-name><tp:taxon-name-part taxon-name-part-type="genus">Cheiracanthium</tp:taxon-name-part> <tp:taxon-name-part taxon-name-part-type="species">ilicis</tp:taxon-name-part></tp:taxon-name></italic> sp. n. closely resembles <italic><tp:taxon-name><tp:taxon-name-part taxon-name-part-type="genus">Cheiracanthium</tp:taxon-name-part> <tp:taxon-name-part taxon-name-part-type="species">inclusum</tp:taxon-name-part></tp:taxon-name></italic> and <italic><tp:taxon-name><tp:taxon-name-part taxon-name-part-type="genus">Cheiracanthium</tp:taxon-name-part> <tp:taxon-name-part taxon-name-part-type="species">mildei</tp:taxon-name-part></tp:taxon-name></italic> but can be distinguished by the structure and morphology of the copulatory organs of both sexes. The palps of <italic><tp:taxon-name><tp:taxon-name-part taxon-name-part-type="genus">Cheiracanthium</tp:taxon-name-part> <tp:taxon-name-part taxon-name-part-type="species">ilicis</tp:taxon-name-part></tp:taxon-name></italic> sp. n. males have a characteristic bifurcated tegular apophysis (<abbrev xmlns:xlink="http://www.w3.org/1999/xlink" xlink:title="tegular apophysis" xlink:type="simple">TA</abbrev>; Fig. <xref ref-type="fig" rid="F2">1</xref>). Females exhibit a wide central septum that separates the copulatory openings, which are laterally opened in both depressions, and a very characteristic loop in the copulatory duct (Fig. <xref ref-type="fig" rid="F5">2</xref>).</p><fig id="F2" position="float" orientation="portrait"><label>Figure 1.</label><caption><p>Palp of <italic><tp:taxon-name><tp:taxon-name-part taxon-name-part-type="genus">Cheiracanthium</tp:taxon-name-part> <tp:taxon-name-part taxon-name-part-type="species">ilicis</tp:taxon-name-part></tp:taxon-name></italic> sp. n. In prolateral view (<bold>A</bold>), ventral (<bold>B</bold>) and retrolateral (<bold>C</bold>). Abbreviations: <abbrev xmlns:xlink="http://www.w3.org/1999/xlink" xlink:type="simple">C<def><p> (conductor)</p></def></abbrev>; <abbrev xmlns:xlink="http://www.w3.org/1999/xlink" xlink:type="simple">CS<def><p> (cymbial spur)</p></def></abbrev>; <abbrev xmlns:xlink="http://www.w3.org/1999/xlink" xlink:type="simple">E<def><p> (embolus)</p></def></abbrev>; <abbrev xmlns:xlink="http://www.w3.org/1999/xlink" xlink:type="simple">RTA<def><p> (retrolateral tibial apophysis)</p></def></abbrev>; <abbrev xmlns:xlink="http://www.w3.org/1999/xlink" xlink:type="simple">TA<def><p> (tegular apophysis)</p></def></abbrev>.</p></caption><graphic xmlns:xlink="http://www.w3.org/1999/xlink" xlink:href="zookeys-601-021-g002.jpg" position="float" orientation="portrait" xlink:type="simple" id="oo_93984.jpg"/></fig><fig id="F5" position="float" orientation="portrait"><label>Figure 2.</label><caption><p>Epigyne and vulva de <italic><tp:taxon-name><tp:taxon-name-part taxon-name-part-type="genus">Cheiracanthium</tp:taxon-name-part> <tp:taxon-name-part taxon-name-part-type="species">ilicis</tp:taxon-name-part></tp:taxon-name></italic> sp. n. Epigyne ventral view (<bold>A</bold>) with the copulatory openings closed; epigyne in ventral view (<bold>B</bold>) and vulva, in dorsal view (<bold>C</bold>).</p></caption><graphic xmlns:xlink="http://www.w3.org/1999/xlink" xlink:href="zookeys-601-021-g005.jpg" position="float" orientation="portrait" xlink:type="simple" id="oo_93985.jpg"/></fig></tp:treatment-sec><tp:treatment-sec sec-type="description"><title>Description.</title><p>Male (Holotype). All measurements are given in millimetres. Medium size. Total length: 9.4; dorsal shield lenght: 4.1; anterior dorsal shield width: 1.9; opisthosoma length: 5.0; opisthosoma width: 3.1. Eye diameter. <abbrev xmlns:xlink="http://www.w3.org/1999/xlink" xlink:title="Anterior median eyes" xlink:type="simple">AME</abbrev>: 0.150; <abbrev xmlns:xlink="http://www.w3.org/1999/xlink" xlink:title="Anterior lateral eyes" xlink:type="simple">ALE</abbrev>; 0.175, <abbrev xmlns:xlink="http://www.w3.org/1999/xlink" xlink:title="Posterior median eyes" xlink:type="simple">PME</abbrev>: 0.200, <abbrev xmlns:xlink="http://www.w3.org/1999/xlink" xlink:title="Posterior lateral eyes" xlink:type="simple">PLE</abbrev>: 0.225. Distance between eyes: <abbrev xmlns:xlink="http://www.w3.org/1999/xlink" xlink:title="Anterior median eyes" xlink:type="simple">AME</abbrev> – <abbrev xmlns:xlink="http://www.w3.org/1999/xlink" xlink:title="Anterior median eyes" xlink:type="simple">AME</abbrev>: 0.350, <abbrev xmlns:xlink="http://www.w3.org/1999/xlink" xlink:title="Anterior median eyes" xlink:type="simple">AME</abbrev> – <abbrev xmlns:xlink="http://www.w3.org/1999/xlink" xlink:title="Anterior lateral eyes" xlink:type="simple">ALE</abbrev>: 0.425, <abbrev xmlns:xlink="http://www.w3.org/1999/xlink" xlink:title="Posterior median eyes" xlink:type="simple">PME</abbrev> – <abbrev xmlns:xlink="http://www.w3.org/1999/xlink" xlink:title="Posterior median eyes" xlink:type="simple">PME</abbrev>: 0.225, <abbrev xmlns:xlink="http://www.w3.org/1999/xlink" xlink:title="Posterior median eyes" xlink:type="simple">PME</abbrev> – <abbrev xmlns:xlink="http://www.w3.org/1999/xlink" xlink:title="Posterior lateral eyes" xlink:type="simple">PLE</abbrev>: 0.275, <abbrev xmlns:xlink="http://www.w3.org/1999/xlink" xlink:title="Anterior median eyes" xlink:type="simple">AME</abbrev> – <abbrev xmlns:xlink="http://www.w3.org/1999/xlink" xlink:title="Posterior median eyes" xlink:type="simple">PME</abbrev>: 0.225, <abbrev xmlns:xlink="http://www.w3.org/1999/xlink" xlink:title="Anterior lateral eyes" xlink:type="simple">ALE</abbrev> – <abbrev xmlns:xlink="http://www.w3.org/1999/xlink" xlink:title="Posterior lateral eyes" xlink:type="simple">PLE</abbrev>: 0.05; height from clypeus to <abbrev xmlns:xlink="http://www.w3.org/1999/xlink" xlink:title="Anterior median eyes" xlink:type="simple">AME</abbrev>: 0.1; height from clypeus to <abbrev xmlns:xlink="http://www.w3.org/1999/xlink" xlink:title="Anterior lateral eyes" xlink:type="simple">ALE</abbrev>: 0.1.</p><p>Prosoma. Yellowish, the ocular region is darker. The immatures show a homogeneous pale green colour, changing to yellow as they reach sexual maturity (see Pictures <xref ref-type="fig" rid="F3">2</xref> and <xref ref-type="fig" rid="F4">3</xref>). The dorsal shield has an oval shape, is slightly raised in the ocular region and <!--PageBreak--><!--PageBreak-->has a scarcely marked thoracic furrow. The eyes are of similar size and placed in two transversal rows of four eyes each: the posterior row is longer than the anterior one; the anterior row is straight and the posterior one slightly curved; the eyes in the middle of the anterior row are less distant from each other than from the lateral ones. In the posterior row the eyes are almost regularly spaced, in such a way that the distance between the two posterior medium eyes is smaller than with those in the anterior medium eyes. The lateral eyes are very close together. The clypeus is narrower than the diameter of the <abbrev xmlns:xlink="http://www.w3.org/1999/xlink" xlink:title="Anterior median eyes" xlink:type="simple">AME</abbrev>. The labium is elongated and with a blunt end; the maxillas elongated and laterally cleaved; both structures have a light brown-orange colour with the apical ends paler, whitish. The sternum is triangular and orangish. The chelicera are dark brown-orange with a small basal condyle on its external surface. The basal segment does not have any modification and has few teeth on its margins. The promargin has two teeth, the superior one being larger; the retromargin has a decreasing series of three teeth, the first one being larger than the rest. Visualising these teeth is difficult due to the dense brush of hairs that covers them.</p><fig id="F3" position="float" orientation="portrait"><label>Picture 2.</label><caption><p>
          <italic><tp:taxon-name><tp:taxon-name-part taxon-name-part-type="genus">Cheiracanthium</tp:taxon-name-part> <tp:taxon-name-part taxon-name-part-type="species">ilicis</tp:taxon-name-part></tp:taxon-name></italic> sp. n. adult male.</p></caption><graphic xmlns:xlink="http://www.w3.org/1999/xlink" xlink:href="zookeys-601-021-g003.jpg" position="float" orientation="portrait" xlink:type="simple" id="oo_93986.jpg"/></fig><fig id="F4" position="float" orientation="portrait"><label>Picture 3.</label><caption><p>
          <italic><tp:taxon-name><tp:taxon-name-part taxon-name-part-type="genus">Cheiracanthium</tp:taxon-name-part> <tp:taxon-name-part taxon-name-part-type="species">ilicis</tp:taxon-name-part></tp:taxon-name></italic> sp. n. immature</p></caption><graphic xmlns:xlink="http://www.w3.org/1999/xlink" xlink:href="zookeys-601-021-g004.jpg" position="float" orientation="portrait" xlink:type="simple" id="oo_93987.jpg"/></fig><p>Legs. Yellowish and relatively long, ordered according to their length in the following way, 1:4:2:3. The trochanters show a marked external notch. The metatarsus and tarsus have scopulae on the distal portion and the latters have dense tarsal tufts.</p><p>Spination (Table <xref ref-type="table" rid="T1">1</xref>). The palp is completely spineless as are the leg patellas and tarsus. Usually, the specimens examined have shown two pairs of femoral lateral spines <!--PageBreak-->and three pairs of lateral spines in the metatarsus III and IV. There is variability, for instance, in the tibia I, which can bear from nine to 11 ventral spines.</p><table-wrap id="T1" position="float" orientation="portrait"><label>Table 1.</label><caption><p>Morphological measurements of <italic><tp:taxon-name><tp:taxon-name-part taxon-name-part-type="genus">Cheiracanthium</tp:taxon-name-part> <tp:taxon-name-part taxon-name-part-type="species">ilicis</tp:taxon-name-part></tp:taxon-name></italic> sp. n. holotype. All measurements are given in millimetres.</p></caption><table id="TID0EELAG" rules="all"><tbody><tr><th rowspan="1" colspan="8">holotype ♂</th></tr><tr><td rowspan="1" colspan="1">leg</td><td rowspan="1" colspan="1">segment</td><td rowspan="1" colspan="1">long.</td><td rowspan="1" colspan="1">spines</td><td rowspan="5" colspan="4"/></tr><tr><td rowspan="5" colspan="1">palps</td><td rowspan="1" colspan="1">Femur</td><td rowspan="1" colspan="1">1.7</td><td rowspan="1" colspan="1">0</td></tr><tr><td rowspan="1" colspan="1">Patella</td><td rowspan="1" colspan="1">0.6</td><td rowspan="1" colspan="1">0</td></tr><tr><td rowspan="1" colspan="1">Tibia</td><td rowspan="1" colspan="1">1.1</td><td rowspan="1" colspan="1">0</td></tr><tr><td rowspan="1" colspan="1">Cymbium</td><td rowspan="1" colspan="1">1.2 without or<break/> 1.8 with apophysis</td><td rowspan="1" colspan="1">0</td></tr><tr><td rowspan="1" colspan="1">total</td><td rowspan="1" colspan="1">4.6-5.2</td><td rowspan="1" colspan="1">-</td><td rowspan="1" colspan="1">leg</td><td rowspan="1" colspan="1">segments</td><td rowspan="1" colspan="1">long.</td><td rowspan="1" colspan="1">spines</td></tr><tr><td rowspan="6" colspan="1">I</td><td rowspan="1" colspan="1">Femur</td><td rowspan="1" colspan="1">4.8</td><td rowspan="1" colspan="1">2020</td><td rowspan="6" colspan="1">III</td><td rowspan="1" colspan="1">Femur</td><td rowspan="1" colspan="1">3.1</td><td rowspan="1" colspan="1">2020</td></tr><tr><td rowspan="1" colspan="1">Patella</td><td rowspan="1" colspan="1">1.9</td><td rowspan="1" colspan="1">0</td><td rowspan="1" colspan="1">Patella</td><td rowspan="1" colspan="1">1.1</td><td rowspan="1" colspan="1">0</td></tr><tr><td rowspan="1" colspan="1">Tibia</td><td rowspan="1" colspan="1">5.9</td><td rowspan="1" colspan="1">0009(00010)</td><td rowspan="1" colspan="1">Tibia</td><td rowspan="1" colspan="1">2.4</td><td rowspan="1" colspan="1">1011(1012)</td></tr><tr><td rowspan="1" colspan="1">Metatarsus</td><td rowspan="1" colspan="1">5.7</td><td rowspan="1" colspan="1">0003</td><td rowspan="1" colspan="1">Metatarsus</td><td rowspan="1" colspan="1">3.2</td><td rowspan="1" colspan="1">3033</td></tr><tr><td rowspan="1" colspan="1">Tarsus</td><td rowspan="1" colspan="1">1.9</td><td rowspan="1" colspan="1">0</td><td rowspan="1" colspan="1">Tarsus</td><td rowspan="1" colspan="1">1.0</td><td rowspan="1" colspan="1">0</td></tr><tr><td rowspan="1" colspan="1">total</td><td rowspan="1" colspan="1">20.2</td><td rowspan="1" colspan="1">-</td><td rowspan="1" colspan="1">total</td><td rowspan="1" colspan="1">10.8</td><td rowspan="1" colspan="1">-</td></tr><tr><td rowspan="6" colspan="1">II</td><td rowspan="1" colspan="1">Femur</td><td rowspan="1" colspan="1">3.9</td><td rowspan="1" colspan="1">2020(2010)</td><td rowspan="6" colspan="1">IV</td><td rowspan="1" colspan="1">Femur</td><td rowspan="1" colspan="1">4.1</td><td rowspan="1" colspan="1">2020</td></tr><tr><td rowspan="1" colspan="1">Patella</td><td rowspan="1" colspan="1">1.6</td><td rowspan="1" colspan="1">0</td><td rowspan="1" colspan="1">Patella</td><td rowspan="1" colspan="1">1.5</td><td rowspan="1" colspan="1">0</td></tr><tr><td rowspan="1" colspan="1">Tibia</td><td rowspan="1" colspan="1">4.0</td><td rowspan="1" colspan="1">0004</td><td rowspan="1" colspan="1">Tibia</td><td rowspan="1" colspan="1">3.8</td><td rowspan="1" colspan="1">2031(3032)</td></tr><tr><td rowspan="1" colspan="1">Metatarsus</td><td rowspan="1" colspan="1">4.0</td><td rowspan="1" colspan="1">0004</td><td rowspan="1" colspan="1">Metatarsus</td><td rowspan="1" colspan="1">4.7</td><td rowspan="1" colspan="1">3036</td></tr><tr><td rowspan="1" colspan="1">Tarsus</td><td rowspan="1" colspan="1">1.1</td><td rowspan="1" colspan="1">0</td><td rowspan="1" colspan="1">Tarsus</td><td rowspan="1" colspan="1">1.2</td><td rowspan="1" colspan="1">0</td></tr><tr><td rowspan="1" colspan="1">total</td><td rowspan="1" colspan="1">14.6</td><td rowspan="1" colspan="1">-</td><td rowspan="1" colspan="1">total</td><td rowspan="1" colspan="1">15.3</td><td rowspan="1" colspan="1">-</td></tr><tr><td rowspan="1" colspan="8">leg formula: I&gt;VI&gt;II&gt;III</td></tr></tbody></table></table-wrap><p>Opisthosoma: Elongated, oval and slightly covered with pubescence, without erect antero-dorsal hairs. It has a uniform creamy colour all over its surface and its dorsum shows just a superficial heart mark, which is creamy or light green in adults and immatures respectively (see Pictures <xref ref-type="fig" rid="F3">2</xref> and <xref ref-type="fig" rid="F4">3</xref>). The spinnerets are formed by two segments. The posterior spinnerets are longer than the contiguous anterior ones and are cone-shaped.</p><p>Male palps (Fig. <xref ref-type="fig" rid="F2">1</xref>). Most segments are light yellow with only the tarsus being brownish in colour; the tibia shows a curved retrolateral apophysis (<abbrev xmlns:xlink="http://www.w3.org/1999/xlink" xlink:title="retrolateral tibial apophysis" xlink:type="simple">RTA</abbrev>) and, in lateral view, it is inclined outwards; the tarsus is longer than the patella and the tibia taken together. The cymbium is elongated with retrolateral dilation, bearing a spur (<abbrev xmlns:xlink="http://www.w3.org/1999/xlink" xlink:title="cymbial spur" xlink:type="simple">CS</abbrev>) projected towards the tibia close to its retrolateral apophysis. The embolus is filiform, long and black; it starts on the retrolateral flank, surrounds the base and ends lying on the conductor (<abbrev xmlns:xlink="http://www.w3.org/1999/xlink" xlink:title="conductor" xlink:type="simple">C</abbrev>) at the distal end of the palp. This conductor is membranous and with a pointed end. The apex hides the anterior branch of the tegular apophysis (<abbrev xmlns:xlink="http://www.w3.org/1999/xlink" xlink:title="tegular apophysis" xlink:type="simple">TA</abbrev>). This inner branch is much more sclerotised and has the shape of a dentated disc perpendicularly oriented with respect to the external branch; the external branch of the tegular apophysis is laminar and is spoon-shaped.</p><p>Female (Paratypes, n=3). All measurements are given in millimetres. Medium size (ranges and means within brackets). Total length: 8.8–9.7 (9.13); prosoma length: <!--PageBreak-->3.7–4.2 (4.00); prosoma width: 2.9–3.3 (3.06); opisthosoma length: 4.7–6.0 (5.23); opisthosoma width: 3.8–4.9 (4.30). Eyes diameter. <abbrev xmlns:xlink="http://www.w3.org/1999/xlink" xlink:title="Anterior median eyes" xlink:type="simple">AME</abbrev>: 0.200; <abbrev xmlns:xlink="http://www.w3.org/1999/xlink" xlink:title="Anterior lateral eyes" xlink:type="simple">ALE</abbrev>; 0.175, <abbrev xmlns:xlink="http://www.w3.org/1999/xlink" xlink:title="Posterior median eyes" xlink:type="simple">PME</abbrev>: 0.200, <abbrev xmlns:xlink="http://www.w3.org/1999/xlink" xlink:title="Posterior lateral eyes" xlink:type="simple">PLE</abbrev>: 0.175; distance between eyes: <abbrev xmlns:xlink="http://www.w3.org/1999/xlink" xlink:title="Anterior median eyes" xlink:type="simple">AME</abbrev>–<abbrev xmlns:xlink="http://www.w3.org/1999/xlink" xlink:title="Anterior median eyes" xlink:type="simple">AME</abbrev>: 0.300, <abbrev xmlns:xlink="http://www.w3.org/1999/xlink" xlink:title="Anterior median eyes" xlink:type="simple">AME</abbrev>–<abbrev xmlns:xlink="http://www.w3.org/1999/xlink" xlink:title="Anterior lateral eyes" xlink:type="simple">ALE</abbrev>: 0.325, <abbrev xmlns:xlink="http://www.w3.org/1999/xlink" xlink:title="Posterior median eyes" xlink:type="simple">PME</abbrev>–<abbrev xmlns:xlink="http://www.w3.org/1999/xlink" xlink:title="Posterior median eyes" xlink:type="simple">PME</abbrev>: 0.350, <abbrev xmlns:xlink="http://www.w3.org/1999/xlink" xlink:title="Posterior median eyes" xlink:type="simple">PME</abbrev>–<abbrev xmlns:xlink="http://www.w3.org/1999/xlink" xlink:title="Posterior lateral eyes" xlink:type="simple">PLE</abbrev>: 0.375, <abbrev xmlns:xlink="http://www.w3.org/1999/xlink" xlink:title="Anterior median eyes" xlink:type="simple">AME</abbrev>–<abbrev xmlns:xlink="http://www.w3.org/1999/xlink" xlink:title="Posterior median eyes" xlink:type="simple">PME</abbrev>: 0.200, <abbrev xmlns:xlink="http://www.w3.org/1999/xlink" xlink:title="Anterior lateral eyes" xlink:type="simple">ALE</abbrev>–<abbrev xmlns:xlink="http://www.w3.org/1999/xlink" xlink:title="Posterior lateral eyes" xlink:type="simple">PLE</abbrev>: 0.075, height from clypeus to <abbrev xmlns:xlink="http://www.w3.org/1999/xlink" xlink:title="Anterior median eyes" xlink:type="simple">AME</abbrev>: 0.175, height from clypeus to <abbrev xmlns:xlink="http://www.w3.org/1999/xlink" xlink:title="Anterior lateral eyes" xlink:type="simple">ALE</abbrev>.</p><p>In general, the appearance and colouration of males and females is similar, although the latter are larger and with shorter legs than the slender males. Compared to males, the female dorsal shield is much wider. Eye arrangement is similar in both sexes, but female eyes are a slightly larger. The margins of the chelicera bear 3 teeth (the middle one being larger) in the promargin and two teeth in the retromargin, where the first one is larger. As in the case of males, visualisation is difficult due to the dense brush of hair covering them.</p><p>Spination (Table <xref ref-type="table" rid="T2">2</xref>). Female palp has a single, simple, straight claw. In the females examined the variability found in the spination patterns is greater than that of the males. In general, the most frequent pattern repeated has been the presence of a single spine on either side of tibias III and IV. Other than this, the spine arrangement is very variable among individuals.</p><table-wrap id="T2" position="float" orientation="portrait"><label>Table 2.</label><caption><p>Morphological measurements of <italic><tp:taxon-name><tp:taxon-name-part taxon-name-part-type="genus">Cheiracanthium</tp:taxon-name-part> <tp:taxon-name-part taxon-name-part-type="species">ilicis</tp:taxon-name-part></tp:taxon-name></italic> sp. n. paratypes. All measurements are given in millimetres.</p></caption><table id="TID0EZ1AG" rules="all"><tbody><tr><th rowspan="1" colspan="1"/><th rowspan="1" colspan="1"/><th rowspan="1" colspan="2">paratype ♂</th><th rowspan="1" colspan="2">paratype ♀</th></tr><tr><th rowspan="1" colspan="1">legs</th><th rowspan="1" colspan="1">segment</th><th rowspan="1" colspan="1">long.</th><th rowspan="1" colspan="1">spines</th><th rowspan="1" colspan="1">long.</th><th rowspan="1" colspan="1">spines</th></tr><tr><td rowspan="5" colspan="1">palps</td><td rowspan="1" colspan="1">Femur</td><td rowspan="1" colspan="1">1.7–1.8</td><td rowspan="1" colspan="1">0</td><td rowspan="1" colspan="1">1.2–1.5</td><td rowspan="1" colspan="1">0</td></tr><tr><td rowspan="1" colspan="1">Patella</td><td rowspan="1" colspan="1">0.5–0.6</td><td rowspan="1" colspan="1">0</td><td rowspan="1" colspan="1">0.4–0,6</td><td rowspan="1" colspan="1">0</td></tr><tr><td rowspan="1" colspan="1">Tibia</td><td rowspan="1" colspan="1">1.0–1.1</td><td rowspan="1" colspan="1">0</td><td rowspan="1" colspan="1">0.8–0.9</td><td rowspan="1" colspan="1">0</td></tr><tr><td rowspan="1" colspan="1">Cymbium/Tarsus</td><td rowspan="1" colspan="1">1.0–1.2 without or 1.5–1.8 with apophysis</td><td rowspan="1" colspan="1">0</td><td rowspan="1" colspan="1">1.2–1.3</td><td rowspan="1" colspan="1">0</td></tr><tr><td rowspan="1" colspan="1">total</td><td rowspan="1" colspan="1">4.2–5.3</td><td rowspan="1" colspan="1">-</td><td rowspan="1" colspan="1">3.7–4.2</td><td rowspan="1" colspan="1">-</td></tr><tr><td rowspan="6" colspan="1">I</td><td rowspan="1" colspan="1">Femur</td><td rowspan="1" colspan="1">4.8–5.6</td><td rowspan="1" colspan="1">2020</td><td rowspan="1" colspan="1">3.8–4.3</td><td rowspan="1" colspan="1">1000(0000)-2020</td></tr><tr><td rowspan="1" colspan="1">Patella</td><td rowspan="1" colspan="1">1.7–2.0</td><td rowspan="1" colspan="1">0</td><td rowspan="1" colspan="1">1.5–1.9</td><td rowspan="1" colspan="1">0</td></tr><tr><td rowspan="1" colspan="1">Tibia</td><td rowspan="1" colspan="1">5.3–6.3</td><td rowspan="1" colspan="1">0009–00010(00011)</td><td rowspan="1" colspan="1">3.2–4.0</td><td rowspan="1" colspan="1">0001(0000)-0003(0002)-1001</td></tr><tr><td rowspan="1" colspan="1">Metatarsus</td><td rowspan="1" colspan="1">5.3–6.5</td><td rowspan="1" colspan="1">0004–0005</td><td rowspan="1" colspan="1">3.5–4.4</td><td rowspan="1" colspan="1">0002(0001)-0005(0004)</td></tr><tr><td rowspan="1" colspan="1">Tarsus</td><td rowspan="1" colspan="1">1.9–1.9</td><td rowspan="1" colspan="1">0</td><td rowspan="1" colspan="1">1.2–1.5</td><td rowspan="1" colspan="1">0</td></tr><tr><td rowspan="1" colspan="1">total</td><td rowspan="1" colspan="1">19.0–22.3</td><td rowspan="1" colspan="1">-</td><td rowspan="1" colspan="1">13.2–16.1</td><td rowspan="1" colspan="1">-</td></tr><tr><td rowspan="6" colspan="1">II</td><td rowspan="1" colspan="1">Femur</td><td rowspan="1" colspan="1">3.7–4.1</td><td rowspan="1" colspan="1">2010(2020)-2020</td><td rowspan="1" colspan="1">2.8–3.5</td><td rowspan="1" colspan="1">1000</td></tr><tr><td rowspan="1" colspan="1">Patella</td><td rowspan="1" colspan="1">1.4–1.7</td><td rowspan="1" colspan="1">0</td><td rowspan="1" colspan="1">1.0–1.5</td><td rowspan="1" colspan="1">0</td></tr><tr><td rowspan="1" colspan="1">Tibia</td><td rowspan="1" colspan="1">3.4–4.3</td><td rowspan="1" colspan="1">0004(0005)-2004</td><td rowspan="1" colspan="1">2.7–2.9</td><td rowspan="1" colspan="1">0000–1000(0000)</td></tr><tr><td rowspan="1" colspan="1">Metatarsus</td><td rowspan="1" colspan="1">3.7–4.7</td><td rowspan="1" colspan="1">0003(0004)-1005</td><td rowspan="1" colspan="1">2.5–3.2</td><td rowspan="1" colspan="1">0004(0003)-0005(0004)</td></tr><tr><td rowspan="1" colspan="1">Tarsus</td><td rowspan="1" colspan="1">1.1–1.3</td><td rowspan="1" colspan="1">0</td><td rowspan="1" colspan="1">0.8–1.0</td><td rowspan="1" colspan="1">0</td></tr><tr><td rowspan="1" colspan="1">total</td><td rowspan="1" colspan="1">13.3–16.1</td><td rowspan="1" colspan="1">-</td><td rowspan="1" colspan="1">9,9–12.1</td><td rowspan="1" colspan="1">-</td></tr><tr><td rowspan="6" colspan="1">III</td><td rowspan="1" colspan="1">Femur</td><td rowspan="1" colspan="1">2.8–3.2</td><td rowspan="1" colspan="1">2020</td><td rowspan="1" colspan="1">2.2–2.8</td><td rowspan="1" colspan="1">1010</td></tr><tr><td rowspan="1" colspan="1">Patella</td><td rowspan="1" colspan="1">1.1–1.5</td><td rowspan="1" colspan="1">0</td><td rowspan="1" colspan="1">1.1–1.3</td><td rowspan="1" colspan="1">0</td></tr><tr><td rowspan="1" colspan="1">Tibia</td><td rowspan="1" colspan="1">2.1–2.5</td><td rowspan="1" colspan="1">1010–2031(2021)</td><td rowspan="1" colspan="1">1.6–1.9</td><td rowspan="1" colspan="1">1010</td></tr><tr><td rowspan="1" colspan="1">Metatarsus</td><td rowspan="1" colspan="1">2.8–3.5</td><td rowspan="1" colspan="1">3034–3035(3036)</td><td rowspan="1" colspan="1">2.0–2.3</td><td rowspan="1" colspan="1">1024(2024)-2025(2034)</td></tr><tr><td rowspan="1" colspan="1">Tarsus</td><td rowspan="1" colspan="1">0.9–1.1</td><td rowspan="1" colspan="1">0</td><td rowspan="1" colspan="1">0.7–0.8</td><td rowspan="1" colspan="1">0</td></tr><tr><td rowspan="1" colspan="1">total</td><td rowspan="1" colspan="1">9.7–11.8</td><td rowspan="1" colspan="1">-</td><td rowspan="1" colspan="1">7.6–9.1</td><td rowspan="1" colspan="1">-</td></tr><tr><td rowspan="6" colspan="1">IV</td><td rowspan="1" colspan="1">Femur</td><td rowspan="1" colspan="1">4.0–4,3</td><td rowspan="1" colspan="1">2020</td><td rowspan="1" colspan="1">3,2–3-6</td><td rowspan="1" colspan="1">1000(1010)</td></tr><tr><td rowspan="1" colspan="1">Patella</td><td rowspan="1" colspan="1">1.5–1.8</td><td rowspan="1" colspan="1">0</td><td rowspan="1" colspan="1">1.3–1.7</td><td rowspan="1" colspan="1">0</td></tr><tr><td rowspan="1" colspan="1">Tibia</td><td rowspan="1" colspan="1">3.2–4.0</td><td rowspan="1" colspan="1">2011(2020)-2032(2022)</td><td rowspan="1" colspan="1">2.7–3.0</td><td rowspan="1" colspan="1">1010</td></tr><tr><td rowspan="1" colspan="1">Metatarsus</td><td rowspan="1" colspan="1">4.3–5.5</td><td rowspan="1" colspan="1">3035(3036)-3036(3037)</td><td rowspan="1" colspan="1">3..1–3.8</td><td rowspan="1" colspan="1">2027–2037(2038)-3027</td></tr><tr><td rowspan="1" colspan="1">Tarsus</td><td rowspan="1" colspan="1">1.0–1.2</td><td rowspan="1" colspan="1">0</td><td rowspan="1" colspan="1">0.9–1.1</td><td rowspan="1" colspan="1">0</td></tr><tr><td rowspan="1" colspan="1">total</td><td rowspan="1" colspan="1">14.0–16.8</td><td rowspan="1" colspan="1">-</td><td rowspan="1" colspan="1">11.3–13.1</td><td rowspan="1" colspan="1">-</td></tr><tr><td rowspan="1" colspan="2">leg formula</td><td rowspan="1" colspan="1">I&gt;IV&gt;II&gt;III</td><td rowspan="1" colspan="1">-</td><td rowspan="1" colspan="1">I&gt;IV&gt;II&gt;III</td><td rowspan="1" colspan="1">-</td></tr></tbody></table></table-wrap><p>Epigyne (Fig. <xref ref-type="fig" rid="F5">2A, B</xref>). It is an oval-shaped plate, wider than longer, with a rim resulting from the protrusion of the spermathecae and copulatory ducts. The copulatory openings are placed laterally, protected by the rim, and in the middle zone of a spherical funnel-shaped depression. In some females these depressions were covered by a dark substance that had to be removed in order to examine the morphology of the epigyne (Fig. <xref ref-type="fig" rid="F5">2A</xref>) (Dondal and Redner 1982). In the centre of the plate a septum separates each of these two depressions. In some specimens, the transparency allows the observation of the lateral section of the copulatory ducts, and also the spermathecae located in the posterior zone of the epigynal rim (Fig. <xref ref-type="fig" rid="F5">2B</xref>).</p><p>Vulva (Fig. <xref ref-type="fig" rid="F5">2C</xref>). The copulatory ducts start in each depression and go backwards, where they are ventrally curved forming a loop and going towards the spermathecae located behind. These spermathecae are small, almost circular and separated.</p><sec sec-type="Phylogenetic relationships"><title>Phylogenetic relationships</title><p>The sequence of the cythochrome oxidase I gene was identical in the three individuals of <italic><tp:taxon-name><tp:taxon-name-part taxon-name-part-type="genus">Cheiracanthium</tp:taxon-name-part> <tp:taxon-name-part taxon-name-part-type="species">ilicis</tp:taxon-name-part></tp:taxon-name></italic> sp. n. (GenBank Accession code <ext-link xmlns:xlink="http://www.w3.org/1999/xlink" ext-link-type="gen" xlink:href="KX272624" xlink:type="simple">KX272624</ext-link>). The divergence with respect to the closest species (<italic><tp:taxon-name><tp:taxon-name-part taxon-name-part-type="genus">Cheiracanthium</tp:taxon-name-part> <tp:taxon-name-part taxon-name-part-type="species">mildei</tp:taxon-name-part></tp:taxon-name></italic>) was 7.5% and 11.4% with respect to <italic><tp:taxon-name><tp:taxon-name-part taxon-name-part-type="genus">Cheiracanthium</tp:taxon-name-part> <tp:taxon-name-part taxon-name-part-type="species">inclusum</tp:taxon-name-part></tp:taxon-name></italic>.</p><p>The two gene trees (<abbrev xmlns:xlink="http://www.w3.org/1999/xlink" xlink:title="cytochrome oxidase I" xlink:type="simple">cox1</abbrev> and 28SrRNA) showed congruent topologies, what allowed the concatenation of the sequences of both genes. Sequences of both genes were available for all species with the exception of 28SrRNA for <italic><tp:taxon-name><tp:taxon-name-part taxon-name-part-type="genus">Cheiracanthium</tp:taxon-name-part> <tp:taxon-name-part taxon-name-part-type="species">inclusum</tp:taxon-name-part></tp:taxon-name></italic>. The Bayesian phylogeny combining both genes (Fig. <xref ref-type="fig" rid="F6">3</xref>) retrieved a clade with a highly supported node (PP=1) that included four species (<italic><tp:taxon-name><tp:taxon-name-part taxon-name-part-type="genus">Cheiracanthium</tp:taxon-name-part> <tp:taxon-name-part taxon-name-part-type="species">punctorium</tp:taxon-name-part></tp:taxon-name></italic>, <italic><tp:taxon-name><tp:taxon-name-part taxon-name-part-type="genus">Cheiracanthium</tp:taxon-name-part> <tp:taxon-name-part taxon-name-part-type="species">inclusum</tp:taxon-name-part></tp:taxon-name></italic>, <italic><tp:taxon-name><tp:taxon-name-part taxon-name-part-type="genus">Cheiracanthium</tp:taxon-name-part> <tp:taxon-name-part taxon-name-part-type="species">mildei</tp:taxon-name-part></tp:taxon-name></italic> and the new <italic><tp:taxon-name><tp:taxon-name-part taxon-name-part-type="genus">Cheiracanthium</tp:taxon-name-part> <tp:taxon-name-part taxon-name-part-type="species">ilicis</tp:taxon-name-part></tp:taxon-name></italic> sp. n.); within this group, <italic><tp:taxon-name><tp:taxon-name-part taxon-name-part-type="genus">Cheiracanthium</tp:taxon-name-part> <tp:taxon-name-part taxon-name-part-type="species">mildei</tp:taxon-name-part></tp:taxon-name></italic> and <italic><tp:taxon-name><tp:taxon-name-part taxon-name-part-type="genus">Cheiracanthium</tp:taxon-name-part> <tp:taxon-name-part taxon-name-part-type="species">ilicis</tp:taxon-name-part></tp:taxon-name></italic> sp. n. were sister groups (PP=0.86) and <italic><tp:taxon-name><tp:taxon-name-part taxon-name-part-type="genus">Cheiracanthium</tp:taxon-name-part> <tp:taxon-name-part taxon-name-part-type="species">inclusum</tp:taxon-name-part></tp:taxon-name></italic> was sister to the <italic><tp:taxon-name><tp:taxon-name-part taxon-name-part-type="genus">Cheiracanthium</tp:taxon-name-part> <tp:taxon-name-part taxon-name-part-type="species">mildei</tp:taxon-name-part></tp:taxon-name></italic>-<italic><tp:taxon-name><tp:taxon-name-part taxon-name-part-type="genus">Cheiracanthium</tp:taxon-name-part> <tp:taxon-name-part taxon-name-part-type="species">ilicis</tp:taxon-name-part></tp:taxon-name></italic> sp. n. clade. <italic><tp:taxon-name><tp:taxon-name-part taxon-name-part-type="genus">Cheiracanthium</tp:taxon-name-part> <tp:taxon-name-part taxon-name-part-type="species">mildei</tp:taxon-name-part></tp:taxon-name></italic>- <italic><tp:taxon-name><tp:taxon-name-part taxon-name-part-type="genus">Cheiracanthium</tp:taxon-name-part> <tp:taxon-name-part taxon-name-part-type="species">ilicis</tp:taxon-name-part></tp:taxon-name></italic> sp. n. (Fig. <xref ref-type="fig" rid="F6">3</xref>) were also sister-species in the two gene trees.</p><fig id="F6" position="float" orientation="portrait"><label>Figure 3.</label><caption><p>
                  DNA phylogeny of one mitochondrial (<abbrev xmlns:xlink="http://www.w3.org/1999/xlink" xlink:title="cytochrome oxidase I" xlink:type="simple">cox1</abbrev>) and one nuclear (28S) genes showing the phylogenetic position of <italic><tp:taxon-name><tp:taxon-name-part taxon-name-part-type="genus">Cheiracanthium</tp:taxon-name-part> <tp:taxon-name-part taxon-name-part-type="species">ilicis</tp:taxon-name-part></tp:taxon-name></italic> sp. n. within its genus. Tree topology was inferred using maximum likelihood (GTR + I + Gamma substitution model) and Bayesian inference.</p></caption><graphic xmlns:xlink="http://www.w3.org/1999/xlink" xlink:href="zookeys-601-021-g006.jpg" position="float" orientation="portrait" xlink:type="simple" id="oo_93988.jpg"/></fig><!--PageBreak--></sec><sec sec-type="Habitat distribution and phenology"><title>Habitat distribution and phenology</title><p>The novel species of <italic><tp:taxon-name><tp:taxon-name-part taxon-name-part-type="genus">Cheiracanthium</tp:taxon-name-part></tp:taxon-name></italic> was not randomly distributed in the four habitats sampled (Chi=98.59; df=3; P&lt;0.0001). Most of the individuals were collected from Holm oak branches (82.68%) and trunks (15.64%); only three (1.67%) from grass and none from pit-fall traps. All adults were captured from the tree branches but the <!--PageBreak-->habitat distribution differences between adults and immatures were not statistically significant (Chi=4.02; df=2; P=0.13). There was a positive relationship between the number of individuals collected from each tree and the surface of its canopy (Fig. <xref ref-type="fig" rid="F7">4</xref>; Estimate=0.026170; Z=7.894; P&lt;0.001). The positive effects of tree size on <italic><tp:taxon-name><tp:taxon-name-part taxon-name-part-type="genus">Cheiracanthium</tp:taxon-name-part> <tp:taxon-name-part taxon-name-part-type="species">ilicis</tp:taxon-name-part></tp:taxon-name></italic> sp. n. numbers were independent of the spatial distribution of the trees. The Mantel test demonstrated that the number of individuals collected was not spatially autocorrelated (R=-0.004; P=0.41) and the positive relationship between canopy surface and <italic><tp:taxon-name><tp:taxon-name-part taxon-name-part-type="genus">Cheiracanthium</tp:taxon-name-part> <tp:taxon-name-part taxon-name-part-type="species">ilicis</tp:taxon-name-part></tp:taxon-name></italic> sp. n. numbers remained significant after checking the Euclidean spatial distance between trees (R=0.30; P&lt;0.01).</p><fig id="F7" position="float" orientation="portrait"><label>Figure 4.</label><caption><p>Relationship between the number of individuals collected and the tree size (canopy surface in m<sup>2</sup>).</p></caption><graphic xmlns:xlink="http://www.w3.org/1999/xlink" xlink:href="zookeys-601-021-g007.jpg" position="float" orientation="portrait" xlink:type="simple" id="oo_93989.jpg"/></fig><p>We collected individuals of <italic><tp:taxon-name><tp:taxon-name-part taxon-name-part-type="genus">Cheiracanthium</tp:taxon-name-part> <tp:taxon-name-part taxon-name-part-type="species">ilicis</tp:taxon-name-part></tp:taxon-name></italic> sp. n. all year round, but the numbers were lower in the winter months (Fig. <xref ref-type="fig" rid="F8">5</xref>). There were significant differences between age classes (Chi=170.79; df=3; p&lt;0.0001), as almost all adults were collected only in the second quarter of the year (spring-early summer).</p><fig id="F8" position="float" orientation="portrait"><label>Figure 5.</label><caption><p>Number of immatures (grey bars) and adults (black bars) <italic><tp:taxon-name><tp:taxon-name-part taxon-name-part-type="genus">Cheiracanthium</tp:taxon-name-part> <tp:taxon-name-part taxon-name-part-type="species">ilicis</tp:taxon-name-part></tp:taxon-name></italic> sp. n. collected throughout the year.</p></caption><graphic xmlns:xlink="http://www.w3.org/1999/xlink" xlink:href="zookeys-601-021-g008.jpg" position="float" orientation="portrait" xlink:type="simple" id="oo_93990.jpg"/></fig></sec></tp:treatment-sec></tp:taxon-treatment>
